# Supplementary material for: A Meta-Analysis Reveals Opposite Effects of Biotic and Abiotic Stresses on Transcript Levels of Arabidopsis Intracellular Immune Receptor Genes
Source: Front Plant Sci. 2021 Mar 4;12:625729. doi: 10.3389/fpls.2021.625729 (PMC7969532; doi:10.3389/fpls.2021.625729)
Supplement: Supplementary file 1 [file Table_1.XLSX]

## Sheet: Sheet1
Supplemental Data 1. Growth conditions of the 27 independent studies used for the meta-analysis
condition code number	references	treatments	light	humidity	temperature	grow medium	stage	tissue
1; 15	Esteve-Bruna et al., 2020	a) 4°C; 24h; b) 150mM NaCl; 24h	N/A	N/A	20°C	1/2MS	two weeks	seedling
2	Zhao et al., 2016	4°C; 3h and 24h	16h light/ 8h dark	N/A	23°C	N/A	N/A	shoots or whole plants
3; 4	Schlaen et al., 2015	10°C; 1h and 24h	continous light	N/A	22°C	MS	9 days	whole plant
5	Sewelam et al., 2020	a) 35°C; 4h; b) 150mM NaCl; 7h	100 µE m−2 s−1, 16 h light/ 8h dark	N/A	22°C during the day and 18°C during the night	soil	four weeks	rosette leaf
6	Zhang et al., 2017	37°C; 3h	16h light/ 8h dark	0.6	22°C	commercial soilless mixes including peat, vermiculite and perlite	the appearance of the first flowers	rosette leaf
7	Pietzenuk et al., 2017	37°C; 6h	16h light/ 8h dark	N/A	21°C during the day and 16°C during the night	soil	five-leaves stage	leaf
9	Weng et al., 2016	50 μM ABA; 3h	100 μE m-2 s-1, 16h light/ 8h dark	N/A	22°C	1/2 MS	10 days	seedling
8; 14	Suzuki et al., 2016	a) 150 mM NaCl; 1h; b) 44C°C; 1h	100 μmol m−2 s−1, 12h light/ 12h dark	0.7	21°C	soil mixture (MetroMix 200, SUN GRO)	25 days	leaf
10	Zhan et al., 2015	100 μM ABA; 6h	100-120 μmol m−2 s−1, 16h light/ 8h dark	N/A	21-23°C	MS	two weeks	seedling
11	Song et al., 2016	10 μM ABA; 1h, 4h, 8h, 12h, 24h, 36, 60h	N/A	N/A	N/A	hydropnics	3 days	etiolated seedling
12	Zhu et al., 2017	50 μM ABA; 3h	16h light/ 8h dark	N/A	24°C	1/2 MS	7 days	seedling
13; 25	Coolen et al., 2016	a) Botrytis cinerea B05.10 at the concentration of 5 μl 1x105 spores/ml; droplets; 6hpi, 12hpi, 18hpi, 24hpi; b) drought; 5 day, 6 day and 7 day	100 μmol m-2s-1, 8h day/16h night	0.7	21°C	River sand supplied with half-strength Hoagland solution	five weeks	leaf
16	Wong et al., 2019	low water potential (-0.7 Mpa); 96 h	110-130 μmol m−2 s−1	N/A	22°C	agar or PEG-infused plates	7 days	seedling
17; 20; 22	Mine et al., 2018	a) Pst DC3000 at the concentration of OD600 of 0.001; infiltration; 1hpi, 2hpi, 3hpi, 4hpi, 6hpi, 9hpi, 12hpi, 16hpi, 20hpi, 24hpi; b) Pst DC3000 AvrRpm1 at the concentration of OD600 of 0.001; infiltration; 1hpi, 3hpi, 4hpi, 6hpi, 9hpi, 12hpi, 16hpi, 24hpi; c) Pst DC3000 AvrRpt2 at the concentration of OD600 of 0.001; infiltration; 1hpi, 2hpi, 3hpi, 4hpi, 6hpi, 9hpi, 12hpi, 16hpi, 20hpi, 24hpi	10-h-light period for 3 weeks and then move to 12-h-light period	0.6	22°C	soil	30-33 days	leaf
18; 21	Howard et al., 2013	a) Pst DC3000 and b) Pst DC3000 AvrRps4 at the concentratoin of 107cfu/ml; infiltration; 1hpi, 6hpi and 12hpi	N/A	N/A	N/A	soil	six weeks	leaf
19; 24; 32	Yang et al., 2017	a) Pst DC3000 and b) Pst DC3000 cor- at the concentration of OD600 of 0.2; spray; 24hpi; c) BTH at the concentration of 300 μM; spray; 1h, 5h and 8h	N/A	N/A	N/A	N/A	two weeks	leaf
23	Schwachtje et al., 2018	Pst DC3000 AvrRpm1 at the concentration of OD600 of 0.02; infiltration; 3 day (10h and 15h after dawn), 4day (9h after dawn)	16h light phase at 150 μmol m-2s-2	0.7	22°C during the day and 20°C during the night	after 10 days grown on 1/2MS plates, plants were transferred to single pots with peat substreate	four weeks	three lower mature leaves for treatment and young systemic leaves for RNAseq
26	Liu et al., 2015	Botrytis cinerea 2100 at the concentration of 2 μl 2.5x105 spores/ml; droplets; 14hpi	16h light/ 8h dark	0.6	22-24°C	Jiffy pot peat pellets	four weeks	leaf
27	Li et al., 2015	100 nM flg22; 30min	75 μE m-2s-1, 12h light/12h dark	0.45	23°C	1/2 MS	10 days	seedling
28	Bazin et al., 2020	1 μM flg22; 30min	16h light/ 8h dark	N/A	22°C	1/2 MS	14 days	seedling
29	Hillmer et al., 2017	1 μM flg22; 1h, 2h, 3h, 5h, 9h, 18h	12h light/ 12h dark	0.75	22°C	N/A	31-32 days	leaf
30	Yamada et al., 2016	40 mM chitin; 3h	16h light/ 8h dark	N/A	22°C during the day and 20°C during the night	MGRL medium	8 days	seedling
31	Ding et al., 2018	50 μM SA, 1h	16h light/ 8h dark	0.7	23°C during the day and 19°C during the night	1/2 MS	two weeks	seedling
33; 34	Zhang et al., 2019	acd6-1; ZT1, 1h after light onset and ZT13, 1h after darkness onset	180 μmol m−2 s−1, 12h light/ 12h dark	0.6	22°C	N/A	25 days	shoots or whole plants
35	de Oliveira et al., 2016	bak1-4 serk4-1	70 μE m-2s-1, 12h light/ 12h dark	N/A	23°C	1/2 MS	10 days	seedling
36	Yang et al., 2016	ssi2-1	120 μmol quanta m−2 sec−1, 12h light/ 12h dark	0.85	22°C	N/A	four weeks	shoots or whole plants
37	Yang et al., 2020	hos15-4/smo1	100 μmol m−2 s−1, 24h light	0.5	22°C	soil	two weeks	leaf
